# Supplementary material for: BmCDK5 Affects Cell Proliferation and Cytoskeleton Morphology by Interacting with BmCNN in Bombyx mori
Source: Insects. 2022 Jul 6;13(7):609. doi: 10.3390/insects13070609 (PMC9323621; doi:10.3390/insects13070609)
Supplement: Supplementary file 1 [file insects-13-00609-s001.zip]

Archive with 1 entries (1 files):
- insects-1776588-supplementary.pdf
